# Supplementary material for: Additional Resistant Starch from One Potato Side Dish per Day Alters the Gut Microbiota but Not Fecal Short-Chain Fatty Acid Concentrations
Source: Nutrients. 2022 Feb 8;14(3):721. doi: 10.3390/nu14030721 (PMC8840755; doi:10.3390/nu14030721)
Supplement: Supplementary file 1 [file nutrients-14-00721-s001.zip]

Archive with 1 entries (1 files):
- nutrients-1541617-supplementary.pdf
